# Supplementary material for: Developmental Programming: Impact of Prenatal Exposure to Bisphenol A on Senescence and Circadian Mediators in the Liver of Sheep
Source: Toxics. 2023 Dec 23;12(1):15. doi: 10.3390/toxics12010015 (PMC10818936; doi:10.3390/toxics12010015)
Supplement: Supplementary file 1 [file toxics-12-00015-s001.zip]

Archive with 1 entries (1 files):
- toxics-2752656-supplementary.pdf
